# Supplementary material for: Peking prognostic score is a useful prognostic factor in patients with gastric cancer liver metastases receiving hepatectomy
Source: Front Nutr. 2022 Sep 30;9:976364. doi: 10.3389/fnut.2022.976364 (PMC9562039; doi:10.3389/fnut.2022.976364)
Supplement: Supplementary file 1 [file Table_1.csv]

number	Gender (1 male, 2 female)	WBC	Neutrophils	Lymphocyte	monocyte	platelet	ALT	AST	ALP	GGT	LDH	total cholesterol	triglyceride	High density lipoprotein	Low density lipoprotein	ALB	Age	height（cm）	weight（kg）	Maximum diameter （cm）	Bormann classification (1 = raised type; 2 = localized ulcer type; 3 = infiltrative ulcer type; 4 = diffuse infiltrative type; 5 = unreported; the following are for early gastric cancer: 6 = raised type; 7 = superficial raised type; 8 = superficial flat type; 9 = superficial depressed type; 10 = depressed type; 11 = mixed type)	Lauren classification (1 = intestinal type; 2 = diffuse type; 3 = mixed type; 4 = unreported)	Signet ring cells: 1. None; 2. A small amount; 3 parts; 4 main; (5) all	Pathological types (1 adenocarcinoma, 2 mucinous adenocarcinoma, 3 signet ring cell carcinoma)	Degree of differentiation: 1. Low differentiation, 2. Medium low differentiation, 3. Medium differentiation, 4. Medium high differentiation, 5. High differentiation, 6. Undifferentiated	Nerve invasion (1 yes 2 No 3 not reported)	Venous infiltration (1 yes 2 No 3 not reported)	Lymphatic invasion (1 yes 2 No 3 not reported)	Vascular tumor thrombus (1 yes 2 No 3 not reported)	Adjuvant chemotherapy (1 yes 2 no)	pT（0=Tis，1=T1a，2=T1b；3=T2；4=T3；5=T4a；6=T4b）	pN（1=N0；2=N1;3=N2;4=N3a;5=N3b；6=Nx）	M（0、1）	stage	NLR	NLR1	LMR	LMR1	TC	TC1	ALB	PPS	AAPR	GGT/ALT	status	Time	Sarcopenia	Group
1	1	4.12	1.84	1.74	0	172	13	18	44	14	125	4.16	1.28	1.02	2.75	40.6	80	165	75	3.5				1	2	1	3	3	1	1	4	4	0	3b	1.057471264	0	1.057471264	0	160.8672	1	0	2			1	65	0	0
3	1	5.73	3.65	1.42	1	192	8	18	54	20	228	3.77	1.62	1.04	2.21	44.2	80	178	90	5.5				1	2	3	3	3	3	1	4	4	0	3b	2.570422535	0	2.570422535	0	145.7859	1	0	2			1	38.9	0	0
6	1	5.94	3.55	1.99	0.36	200	10	12	76	13	154	4.37	1.15	1.14	2.85	39	76	163	61	6	4	2	1	1	1	3	3	1	3	2	4	4	0	3b	1.783919598	0	5.527777778	0	168.9879	1	1	2	0.513157895	1.3	1	21	0	0
9	1	7.28	3.58	2.9	0.68	194	13	19	101	17	175	3.48	0.9	0.8	2.51	41.4	74	168	75	4.5	1、2	1	1	1	1、2	3	3	3	3	2	4	3	0	3a	1.234482759	0	4.264705882	1	134.5716	1	0	2	0.40990099	1.307692308	1	10	0	0
12	1	7.38	3.41	3.41	0.4	273	9	15	56	12	132	3.99	1.12	0.96	2.67	38.2	73	176	65	5.5	3	1	1	1	2	1	3	3	1	1	5	4	0	3b	1	0	8.525	0	154.2933	1	1	2	0.682142857	1.333333333	1	67	0	0
13	1	7.21	3.5	2.81	0.65	140	10	16	53	17	162	3.48	0.77	1.14	2.3	41.7	73	167	63	3	2	3	1	1	1	2	3	3	2	2	3	2	0	2a	1.245551601	0	4.323076923	1	134.5716	1	0	2	0.786792453	1.7	1	60	0	0
99	1	8.36	5.55	1.76	0.73	562	16	11	71	31	157	4.46	1.95	0.87	3.32	45.3	66	170	85	9.5	3	1	1	1	3	1	3	3	3	1	4	3	0	3a	3.153409091	1	2.410958904	1	172.4682	1	0	3	0.638028169	1.9375	1	32	1	0
102	1	11.61	8.99	1.8	0.79	312	8	11	63	17	113	4.09	1.02	1.13	2.64	31.9	65	162	65	10	6	1	1	1	3	1	3	3	2	1	4	1	0	2a	4.994444444	1	2.278481013	1	158.1603	1	1	3	0.506349206	2.125	1	63	1	0
103	2	9.38	7.23	1.59	0.46	298	11	13	78	27	187	3.97	1.06	0.88	2.58	38.7	65	160	65	9	3	3	1	1	1	1	3	3	2	2	5	2	0	3a	4.547169811	1	3.456521739	1	153.5199	1	1	3	0.496153846	2.454545455	1	65	1	0
106	1	6.28	4.18	1.4	1	220	23	22	87	49	132	3.68	0.76	1.05	2.47	38.8	64	170	70	6.5				1	3	3	3	3	3	2	4	4	0	3b	2.98571429	1	2.98571429	1	142.3056	1	1	3			1	61	1	0
107	1	6.28	4.18	1.4	1	220	23	22	87	49	132	3.68	0.76	1.05	2.47	38.8	64	170	70	6.5				1	3	3	3	3	3	2	4	4	0	3b	2.98571429	1	2.98571429	1	142.3056	1	1	3			1	55	1	0
109	1	6.9	4.66	1.44	0.68	206	9	12	63	17	153	2.94	1.15	0.8	1.86	35.6	64	164	66	7.5	2	1	1	1	2	1	3	3	1	1	5	3	0	3a	3.236111111	1	2.117647059	1	113.6898	1	1	3	0.565079365	1.888888889	1	66	1	0
41	1	7.67	4.8	2.16	0	274	11	12	79	30	140	4.62	0.83	1.22	3.35	44.2	65	176	77	5.5				1	2	1	3	3	1	2	5	4	0	3b	2.222222222	0	2.222222222	0	178.6554	1	0	2			2	8.1	0	0
43	1	6.23	3.8	1.73	0.41	210	23	23	69	12	157	3.24	0.89	0.92	2.24	43.2	64	170	79	8.5	3	3	1	1	1	3	3	3	1	1	4	5	0	3c	2.196531792	0	4.219512195	1	125.2908	1	0	2	0.626086957	0.52173913	2	39	0	0
48	1	5.39	3.41	1.68	0.23	189	20	29	66	11	192	4.03	0.56	1.2	2.57	30.5	63	166	68	3	3	1	1	1	3	3	3	3	1	2	4	3	0	3a	2.029761905	0	7.304347826	0	155.8401	1	1	2	0.462121212	0.55	2	20	0	0
51	1	5.24	2.48	2.22	0	383	8	15	44	15	134	4.53	0.66	1.58	2.63	44	62	170	64	4				1	2	1	3	3	2	2		1	1	3c	1.117117117	0	1.117117117	0	175.1751	1	0	2			2	33	0	0
55	1	8.06	5.56	1.97	0	187	43	48	79	28	216	3.11	1.23	0.68	2.02	44.6	61	171	81	1.8				1	2	2	3	3	2	2	3	1	0	1b	2.822335025	0	2.822335025	0	120.2637	1	0	2			2	21.9	0	0
56	1	6.22	3.88	1.62	0.51	156	29	24	55	19	212	4.15	0.81	0.98	2.75	46	61	171	61					1	3					1				3c	2.395061728	0	3.176470588	1	160.4805	1	0	2	0.836363636	0.655172414	2	18	0	0
82	1	8.45	6.7	0.61	1.07	158	14	32	54	11	169	3.38	0.79	0.93	2.5	34.6	69	173	65	3.5	3	3	1	1	1	1	3	3	1	2	6	2	0	3b	10.98360656	1	0.570093458	1	130.7046	1	1	3	0.640740741	0.785714286	2	45	1	0
77	1	9.75	8.64	0.49	0.6	131	33	30	48	19	178	3.89	1.17	0.83	2.47	37.6	71	186	100	4	3	4	5	3		3	3	3	3	2	3	1	0	1b	17.63265306	1	0.816666667	1	150.4263	1	1	3	0.783333333	0.575757576	1	47	1	0
81	1	5.57	4.12	0.77	0.47	229	8	9	78	11	133	2.62	0.66	0.95	1.53	35.9	69	164	63	6	2	1	1	1	2	1	3	3	1	1	5	3	0	3a	5.350649351	1	1.638297872	1	101.3154	1	1	3	0.46025641	1.375	1	69	1	0
83	1	8.43	5.89	1.68	0	239	10	10	70	12	123	3.95	1.2	0.91	2.9	40.6	69	170	78	8				1	2	1	3	3	3	1	4	2	0	2b	3.505952381	1	3.505952381	1	152.7465	1	0	3			1	30.1	1	0
24	1	4.36	2.59	1.39	0.27	311	16	17	61	8	112	3.7	0.58	1.29	2.52	36.8	70	173	61	3	2	3	1	1	1	1	3	1	1	2	4	4	0	3b	1.863309353	0	5.148148148	0	143.079	1	1	2	0.603278689	0.5	1	41	0	0
28	1	6.63	4.43	1.54	0.6	266	12	17	78	23	169	3.99	0.57	1.29	2.59	41.1	69	163	71	9.5	1	4	1	1	3	1	3	3	1	2	4	2	0	2b	2.876623377	0	2.566666667	1	154.2933	1	0	2	0.526923077	1.916666667	1	60	0	0
89	1	4.63	3.18	1.01	0.32	120	13	14	58	13	146	4.18	0.88	1.64	0.46	39.4	68	174	72	2.5	9	3	1	1	2	2	3	3	2	2	2	1	0	1a	3.148514851	1	3.15625	1	161.6406	1	1	3	0.679310345	1	1	61.5	1	0
96	1	7.85	5.75	1.36	0.72	298	11	13	63	8	173	3.27	0.67	1.46	1.83	31.4	66	157	49	5	3	3	1	1	1	1	3	3	1	2	5	4	0	3b	4.227941176	1	1.888888889	1	126.4509	1	1	3	0.498412698	0.727272727	1	52	1	0
2	1	4.12	1.84	1.74	0	172	13	18	44	14	125	4.16	1.28	1.02	2.75	40.6	80	165	75	3.5				1	2	1	3	3	1	1	4	4	0	3b	1.057471264	0	1.057471264	0	160.8672	1	0	2			2	44	0	1
36	1	5.53	3.04	1.66	0	254	12	16	65	9	138	3.27	1.08	0.86	2.21	37.3	66	174	60	9				1	2	3	3	3	3	1	4	5	0	3c	1.8313253	0	1.8313253	0	126.4509	1	1	2			2	32	0	1
42	1	4.94	2.98	1.37	1	168	14	16	53	11	148	3.36	0.71	1.09	2.09	40.8	64	172	63	6				1	3	1	3	3	1	1	4	4	0	3b	2.175182482	0	2.175182482	0	129.9312	1	0	2			2	41	0	1
50	1	6.67	3.99	1.78	0	221	16	18	67	21	198	4.49	1.02	1.12	3.22	42.2	62	167	90	4.5				1	2	1	3	3	1	2	4	3	0	3a	2.241573034	0	2.241573034	0	173.6283	1	0	2			2	49.6	0	1
17	1	5.93	3.9	1.58	0.38	341	16	17	72	12	219	4.08	0.91	0.98	2.65	46.3	72	172	67	5.3	2	1	1	1	2	3	3	3	3	2	4	2	0	2b	2.46835443	0	4.157894737	1	157.7736	1	0	2	0.643055556	0.75	1	72	0	1
21	1	3.6	2.14	1.1	0.23	276	13	16	69	27	125	4.33	1.41	0.91	3.15	34.8	71	170	58	5	3	1	1	1	1	1	3	3	3	1	4	3	0	3a	1.945454545	0	4.782608696	0	167.4411	1	1	2	0.504347826	2.076923077	1	36	0	1
23	1	5.16	3.54	1.24	1	214	26	23	71	39	174	3.08	0.89	1.6	1.31	47.4	71	164	72	4				1	2	1	3	3	1	2	5	2	0	3a	2.85483871	0	2.85483871	0	119.1036	1	0	2			1	19	0	1
27	2	4.03	2.66	1.02	0.32	339	14	22	53	14	163	3.6	0.92	2.07	1.55	42	70	153	67	12	4	2	3	1	1	1	3	3	1	1	5	5	0	3c	2.607843137	0	3.1875	1	139.212	1	0	2	0.79245283	1	1	9	0	1
29	1	4.57	2.74	1.15	0.46	303	13	16	69	20	142	4	0.73	1.12	2.77	41	69	173	88	6.5	2	1	1	1	3	1	3	3	1	2	5	5	0	3c	2.382608696	0	2.5	1	154.68	1	0	2	0.594202899	1.538461538	1	10	0	1
30	2	6.77	3.83	2.32	0.44	238	14	16	76	26	126	3.86	0.92	1.11	2.44	39.8	69	156	58	5.5	3	1	1	1	3	1	3	3	1	2	4	1	0	2a	1.650862069	0	5.272727273	0	149.2662	1	1	2	0.523684211	1.857142857	1	4	0	1
90	1	9.45	6.36	1.95	0.87	284	17	16	86	24	168	3.57	0.99	0.92	2.33	39.5	68	169	84	7	3	3	1	1	2	1	3	3	1	1	5	4	0	3b	3.261538462	1	2.24137931	1	138.0519	1	1	3	0.459302326	1.411764706	1	49	1	1
94	2	4.3	3.19	0.83	2	298	9	19	64	8	161	3.85	0.73	1.29	2.49	41.4	68	158	52	10				1	2	1	3	3	1	2	5	5	0	3c	3.843373494	1	3.843373494	1	148.8795	1	0	3			1	8	1	1
35	1	5.53	3.04	1.66	0	254	12	16	65	9	138	3.27	1.08	0.86	2.21	37.3	66	174	60	9				1	2	3	3	3	3	1	4	5	0	3c	1.8313253	0	1.8313253	0	126.4509	1	1	2			2	27	0	1
60	1	4.8	2.89	1.13	2	242	10	14	45	18	122	3.44	0.94	1.05	2.37	35.7	82	160	59	7.8				1	3	1	1	3	1	2	5	5	0	3c	2.557522124	0	2.557522124	0	133.0248	1	1	3			2	1.5	1	1
69	1	6.35	4.08	1.66	0.54	333	12	13	76	20	178	4.18	1.14	1.17	2.73	37.6	77	164	62	4.5	3	3	1	1	1	1	3	3	1	2	4	4	0	3b	2.457831325	0	3.074074074	1	161.6406	1	1	3	0.494736842	1.666666667	2	14	1	1
72	1	4.43	2.19	1.5	1	281	16	18	61	20	171	4.6	1.25	1.03	3.49	39.7	76	175	75	9				1	2	1	3	3	1	2	4	4	0	3b	1.46	0	1.46	0	177.882	1	1	3			2	9.7	1	1
73	1	4.43	2.19	1.5	0.6	281	16	18	61	20	171	4.6	1.25	1.03	3.49	39.7	76	175	75	9	3	3	4	1	2	1	3	3	1	2	4	4	0	3b	1.46	0	2.5	1	177.882	1	1	3	0.650819672	1.25	2	9	1	1
78	1	5.58	3.36	1.49	1	120	17	17	67	13	155	3.39	0.79	0.97	2.17	39.4	71	173	75	14				1	3	1	3	3	1	1	5	4	0	3b	2.255033557	0	2.255033557	0	131.0913	1	1	3			2	11	1	1
85	1	5.01	2.58	1.71	0.63	185	9	17	52	16	116	4.35	1.01	1.14	3.35	35.9	69	172	77	4	3	3	1	1	2	3	3	3	3	2	4	1	0	2a	1.50877193	0	2.714285714	1	168.2145	1	1	3	0.690384615	1.777777778	2	25	1	1
101	1	5.86	3.38	1.4	0.7	229	15	16	70	12	163					36.2	66	175	56	3.3	2	4	1	管状腺癌	3	2	3	3	2	2	3	1	0	1b	2.414285714	0	2	1	0	1	1	3	0.517142857	0.8	2	37	1	1
105	1	6.39	3.99	1.83	0.44	198	62	35	56	22	151					32.9	65	170	60	9	3	2	1	1	1	1	3	3	1	1	5	5	0	3c	2.180327869	0	4.159090909	1	0	1	1	3	0.5875	0.35483871	2	6	1	1
112	1	7.23	3.58	2.27	0	217	25	16	66	18	172	4.16	1.76	0.83	2.95	38.3	64	170	70	3.5				1	2	2	3	3	2	2	3	1	0	1b	1.577092511	0	1.577092511	0	160.8672	1	1	3			2	24	1	1
25	1	9.63	6.5	2.11	0.86	131	8	18	94	13	134	4.8	1.21	1.42	3	41.2	70	164	54	6.2	3	1	1	1	3	1	3	3	2	2	4	1	0	2a	3.08056872	1	2.453488372	1	185.616	0	0	2	0.438297872	1.625	2	30	0	1
44	1	8.91	6.68	1.71	0	231	15	21	63	31	169	5.96	0.74	2.1	3.54	45.6	64	166	43	3.8				1	2	1	3	3	1	2	4	3	0	3a	3.906432749	1	3.906432749	1	230.4732	0	0	2			2	16	0	1
49	1	9.68	6.69	2.24	0.49	269	20	18	67	35	134	4.29	1.06	0.84	2.84	40.4	63	178	70	7	4	2	1	1	2	1	3	3	2	1	4	5	0	3c	2.986607143	1	4.571428571	0	165.8943	1	0	2	0.602985075	1.75	2	12	0	1
63	1	6.22	4.44	1.14	2	343	12	14	96	37	131	4.29	0.88	1.19	2.98	38.6	77	172	80	4.8				1	3	1	3	3	3	2	5	4	0	3b	3.89473684	1	3.89473684	1	165.8943	1	1	3			2	3	1	1
65	1	7.76	5.61	1.46	1	356	9	13	87	14	174	5.36	0.94	1.21	3.83	38.8	77	154	55	6				1	3	1	3	3	1	1	5	5	0	3c	3.842465753	1	3.842465753	1	207.2712	0	1	3			2	39	1	1
67	1	7.76	5.61	1.46	1	356	9	13	87	14	174	5.36	0.94	1.21	3.83	38.8	77	154	55	6				1	3	1	3	3	1	1	5	5	0	3c	3.842465753	1	3.842465753	1	207.2712	0	1	3			2	19	1	1
68	1	7.76	5.61	1.46	1	356	9	13	87	14	174	5.36	0.94	1.21	3.83	38.8	77	154	55	6				1	3	1	3	3	1	1	5	5	0	3c	3.84246575	1	3.84246575	1	207.2712	0	1	3			2	17	1	1
70	1	7.76	5.61	1.46	1	356	9	13	87	14	174	5.36	0.94	1.21	3.83	38.8	77	154	55	6				1	3	1	3	3	1	1	5	5	0	3c	3.84246575	1	3.84246575	1	207.2712	0	1	3			2	4.3	1	1
71	1	7.76	5.61	1.46	1	356	9	13	87	14	174	5.36	0.94	1.21	3.83	38.8	77	154	55	6				1	3	1	3	3	1	1	5	5	0	3c	3.842465753	1	3.842465753	1	207.2712	0	1	3			2	3	1	1
74	2	6.15	4.28	1.2	0.5	315	4	12	58	5	143	4.81	0.96	1.43	3.24	28.7	74	160	47	8	1	1	1	1	3	3	3	3	3	2	4	1	0	2a	3.566666667	1	2.4	1	186.0027	0	1	3	0.494827586	1.25	2	9	1	1
32	1	7.8	4.75	2.09	0.88	293	19	19	58	60	435	3.96	0.53	1.12	2.68	46.4	66	15	85	5	1	1	1	1	3	3	3	3	3	2	4	2	0	2b	2.272727273	0	2.375	1	153.1332	1	0	2	0.8	3.157894737	1	60	0	1
34	1	5.53	3.04	1.66	0	254	12	16	65	9	138	3.27	1.08	0.86	2.21	37.3	66	174	60	9				1	2	3	3	3	3	1	4	5	0	3c	1.831325301	0	1.831325301	0	126.4509	1	1	2			1	23	0	1
37	1	6.04	3.28	1.98	0.52	229	14	17	64	17	140	3.99	1.07	1.23	2.56	43.8	66	164	67	4	3	1	1	神经内分泌癌合并中分化腺癌	3	1	3	3	1	2	6	4	0	3c	1.656565657	0	3.807692308	1	154.2933	1	0	2	0.684375	1.214285714	1	65	0	1
38	1	3.06	1.43	1.43	0.05	234	14	16	52	10	145	4.21	0.69	1.48	2.86	30.7	66	166	47	11	1	4	1	混合性外分泌-内分泌肿瘤	2	3	3	3	1	1	4	5	0	3c	1	0	28.6	0	162.8007	1	1	2	0.590384615	0.714285714	1	12	0	1
39	1	7.15	4.75	1.79	0.44	264	58	33	112	20	168	4.4	1	1.42	2.95	49.2	66	166	55	4	3	1	2	1	2	1	1	3	3	1	5	4	0	3b	2.653631285	0	4.068181818	1	170.148	1	0	2	0.439285714	0.344827586	1	5	0	1
46	1	2.69	0.84	1.46	0.34	159	7	17	50	7	198					43.2	63	165	56	4.5	3	1	1	1	2	1	3	3	1	2	5	4	0	3b	0.575342466	0	4.294117647	1	0	1	0	2	0.864	1	1	30	0	1
53	1	4.65	3.07	1.18	0.32	249	16	18	60	14	159	4.41	1.12	1.22	2.83	42.5	61	166	70	8	3	3	1	1	1	1	3	3	3	2	5	4	0	3b	2.601694915	0	3.6875	1	170.5347	1	0	2	0.708333333	0.875	1	47	0	1
54	1	4.26	1.77	2	0	173	38	28	45	26	111	4.16	0.98	0.96	2.8	36.7	61	173	62	3				1	2	1	3	3	1	1	5	2	0	3a	0.885	0	0.885	0	160.8672	1	1	2			1	22	0	1
57	1	4.8	2.89	1.13	2	242	10	14	45	18	122	3.44	0.94	1.05	2.37	35.7	82	160	59	7.8				1	3	1	1	3	1	2	5	5	0	3c	2.557522124	0	2.557522124	0	133.0248	1	1	3			1	17.2	1	1
59	1	4.8	2.89	1.13	0.51	242	10	14	45	18	122	3.44	0.94	1.05	2.37	35.7	82	160	59	7.8	3	2	3	1	1	1	1	3	1	2	5	5	0	3c	2.557522124	0	2.215686275	1	133.0248	1	1	3	0.793333333	1.8	1	5	1	1
5	1	8.64	5.87	1.96	0	213	7	16	88	14	142	5.36	1.21	1.27	3.84	47.8	77	180	87	2				1	2	1	3	3	2	2	3	2	0	2a	2.994897959	1	2.994897959	1	207.2712	0	0	2			1	55	0	1
40	1	6.41	4.73	1.28	1	189	10	17	64	12	185	4.24	0.5	1.44	2.71	44.1	65	165	61	4.5				1	3	1	3	3	1	1	4	4	0	3b	3.6953125	1	3.6953125	1	163.9608	1	0	2			1	37	0	1
47	1	9.35	6.63	2.14	0.47	325	44	24	82	25	177	4.56	3.85	0.83	2.81	44.6	63	165	55	2	3	2	3	1	1	1	3	3	2	1	5	3	0	3a	3.098130841	1	4.553191489	0	176.3352	1	0	2	0.543902439	0.568181818	1	62	0	1
62	1	6.22	4.44	1.14	2	343	12	14	96	37	131	4.29	0.88	1.19	2.98	38.6	77	172	80	4.8				1	3	1	3	3	3	2	5	4	0	3b	3.89473684	1	3.89473684	1	165.8943	1	1	3			1	6.4	1	1
64	1	6.22	4.44	1.14	2	343	12	14	96	37	131	4.29	0.88	1.19	2.98	38.6	77	172	80	4.8				1	3	1	3	3	3	2	5	4	0	3b	3.894736842	1	3.894736842	1	165.8943	1	1	3			1	2	1	1
66	1	7.76	5.61	1.46	1	356	9	13	87	14	174	5.36	0.94	1.21	3.83	38.8	77	154	55	6				1	3	1	3	3	1	1	5	5	0	3c	3.84246575	1	3.84246575	1	207.2712	0	1	3			1	60.5	1	1
11	1	7.01	4.15	2.29	0	210	12	16	101	24	160	3.22	0.82	1.25	1.63	38.9	74	176	50	3.5				1	1	3	3	3	3	2	1	1	0	1a	1.812227074	0	1.812227074	0	124.5174	1	1	2			1	4	0	2
45	1	6.54	3.17	1.75	0	117	13	15	49	14	262	3.5	1.04	0.85	2.05	47.5	64	169	102	4.5				1	3	1	3	3	1	1	4	4	0	3b	1.811428571	0	1.811428571	0	135.345	1	0	2			2	7.1	0	2
52	1	8.34	5.44	2.02	0.68	105	41	23	65	19	170	4.44	1.46	0.96	2.9	40.7	62	171	73	3	2	1	1	1	2	1	3	3	1	1	4	4	0	3b	2.693069307	0	2.970588235	1	171.6948	1	0	2	0.626153846	0.463414634	2	1	0	2
58	1	4.8	2.89	1.13	2	242	10	14	45	18	122	3.44	0.94	1.05	2.37	35.7	82	160	59	7.8				1	3	1	1	3	1	2	5	5	0	3c	2.55752212	0	2.55752212	0	133.0248	1	1	3			2	6	1	2
4	1	9.01	5.41	2.61	0.87	207	10	14	71	17	186	3.57	1.04	0.59	2.64	43.3	79	180	70	5.5	3	2	3	1+3	1	1	3	3	1	2	5	3	0	3a	2.072796935	0	3	1	138.0519	1	0	2	0.609859155	1.7	2	11	0	2
7	1	5.03	3.09	1.4	1	339	14	18	70	14	132	3.5	0.81	1.37	2.04	42.9	75	169	64	5.3				1	2	1	3	3	1	1	5	5	0	3c	2.207142857	0	2.207142857	0	135.345	1	0	2			2	23.9	0	2
8	1	7.01	4.15	2.29	0	210	12	16	101	24	160	3.22	0.82	1.25	1.63	38.9	74	176	50	3.5				1	1	3	3	3	3	2	1	1	0	1a	1.81222707	0	1.81222707	0	124.5174	1	1	2			2	13.1	0	2
10	1	7.01	4.15	2.29	0	210	12	16	101	24	160	3.22	0.82	1.25	1.63	38.9	74	176	50	3.5				1	1	3	3	3	3	2	1	1	0	1a	1.812227074	0	1.812227074	0	124.5174	1	1	2			2	6	0	2
15	1	7.38	3.41	3.41	0	273	9	15	56	12	132	3.99	1.12	0.96	2.67	38.2	73	176	65	5.5				1	2	1	3	3	1	1	5	4	0	3b	1	0	1	0	154.2933	1	1	2			2	23	0	2
16	1	4.34	2.4	1.57	1	195	38	45	74	22	253	3.85	1.24	0.9	2.53	30.3	73	171	75	4				1	2	3	3	3	3	2	4	4	0	3b	1.52866242	0	1.52866242	0	148.8795	1	1	2			2	2.7	0	2
18	2	10.57	6.89	2.88	0.67	274	8	15	82	16	168	4.21	1.01	1.17	2.69	43.3	72	168	65	5	2	2	3	2、3	1	1	3	3	1	2	4	5	0	3c	2.392361111	0	4.298507463	1	162.8007	1	0	2	0.52804878	2	2	13	0	2
22	1	5.34	2.8	1.93	0	239	15	23	49	19	177	3.96	0.95	1.1	2.57	41.2	71	163	65	4.5				1	2	1	3	3	2	1	4	4	0	3b	1.450777202	0	1.450777202	0	153.1332	1	0	2			2	20	0	2
26	1	7.36	4.34	2.28	0.53	184	9	15	61	13	164	4.64	2.37	0.92	3.03	45.2	70	176	100	5.5	3	1	1	1	3	1	3	3	1	1	5	4	0	3b	1.903508772	0	4.301886792	1	179.4288	1	0	2	0.740983607	1.444444444	2	12	0	2
31	2	5.3	2.86	1.96	0	176	9	19	67	12	215	4.35	1.01	0.96	3.05	38.3	68	158	60	6.5				1	3	3	3	3	3	2	4	3	0	3a	1.45918367	0	1.45918367	0	168.2145	1	1	2			2	8	0	2
76	1	7.8	6.48	0.89	0.39	105	19	24	45	18	157	3.24	1.65	0.64	1.98	34.3	72	168	66	6	2	1	1	1	3	3	3	3	1	2	4	2	0	2b	7.280898876	1	2.282051282	1	125.2908	1	1	3	0.762222222	0.947368421	2	7	1	2
79	1	4.66	3.27	1	0.35	396	8	15	80	15	155	3.95	0.56	1.36	2.51	38.8	70	162	50	7.3	1	1	1	1	2	3	3	3	3	2	5	3	0	3a	3.27	1	2.857142857	1	152.7465	1	1	3	0.485	1.875	2	14	1	2
80	1	8.22	6.08	1.43	0.59	148	40	34	62	59	202	3.32	0.75	1.05	2	46.5	70	175	78	4.5	4	2	3	1	1	1	3	3	1	1	6	4	0	3c	4.251748252	1	2.423728814	1	128.3844	1	0	3	0.75	1.475	2	2	1	2
87	1	4.16	3.03	0.77	3	146	31	26	103	49	146	4.46	1.06	1.98	2.53	44.8	69	154	51	4				1	1	1	3	3	3	2	4	2	0	2b	3.935064935	1	3.935064935	1	172.4682	1	0	3			2	15	1	2
88	1	4.16	3.03	0.77	0.3	146	31	26	103	49	146	4.46	1.06	1.98	2.53	44.8	69	154	51	4	2	1	1	1	4	1	3	3	3	2	4	2	0	2b	3.935064935	1	2.566666667	1	172.4682	1	0	3	0.434951456	1.580645161	2	18	1	2
91	1	5.12	3.42	1.07	0.55	164	23	26	208	140	136	3.02	0.64	0.95	1.81	27	68	170	70	5.3	1	4	1	1	1	3	3	3	1	1	4	5	0	3c	3.196261682	1	1.945454545	1	116.7834	1	1	3	0.129807692	6.086956522	2	8	1	2
92	2	4.3	3.19	0.83	0.23	298	9	19	64	8	161	3.85	0.73	1.29	2.49	41.4	68	158	52	10	6	4	1	1	2	1	3	3	1	2	5	5	0	3c	3.843373494	1	3.608695652	1	148.8795	1	0	3	0.646875	0.888888889	2	31	1	2
93	2	4.3	3.19	0.83	2	298	9	19	64	8	161	3.85	0.73	1.29	2.49	41.4	68	158	52	10				1	2	1	3	3	1	2	5	5	0	3c	3.843373494	1	3.843373494	1	148.8795	1	0	3			2	8	1	2
95	1	11.42	7.7	2.51	0	272	19	17	75	27	142	4.44	0.84	1.42	2.66	37.5	67	163	49	4				1	2	3	3	3	3	1	4	4	0	3b	3.06772908	1	3.06772908	1	171.6948	1	1	3			2	13	1	2
97	1	6.07	4.18	1.32	1	178	12	17	69	21	119	3.7	1.04	1.23	2.42	42.1	66	164	59	4				1	1	1	3	3	1	2	3	2	0	2a	3.166666667	1	3.166666667	1	143.079	1	0	3			2	28	1	2
98	1	6.07	4.18	1.32	1	178	12	17	69	21	119	3.7	1.04	1.23	2.42	42.1	66	164	59	4				1	1	1	3	3	1	2	3	2	0	2a	3.166666667	1	3.166666667	1	143.079	1	0	3			2	20	1	2
100	1	8.24	5.97	1.47	0.68	271	6	14	79	15	156	4.94	0.84	1.65	2.8	38.2	66	169	53	7	2	1	1	1	3	1	3	3	3	2	4	2	0	2b	4.06122449	1	2.161764706	1	191.0298	0	1	3	0.483544304	2.5	2	34	1	2
104	1	9.5	6.64	2.14	0.67	408	32	15	105	45	125	2.95	0.78	1.06	1.81	40.7	65	169	64	3.5	3	1	1	1	1	1	3	3	3	2	5	3	0	3a	3.102803738	1	3.194029851	1	114.0765	1	0	3	0.387619048	1.40625	2	17	1	2
108	1	6.28	4.18	1.4	0.54	220	23	22	87	49	132	3.68	0.76	1.05	2.47	38.8	64	170	70	6.5	11	3	4	1	1	3	3	3	3	2	4	4	0	3b	2.985714286	1	2.592592593	1	142.3056	1	1	3	0.445977011	2.130434783	2	51	1	2
110	1	8.27	7.13	0.57	3	112	10	23	29	17	146	3.13	0.52	0.77	1.81	28.6	64	167	75	2.7				1	3	3	3	3	1	1	4	2	0	2b	12.5087719	1	12.5087719	1	121.0371	1	1	3			2	34	1	2
111	1	8.27	7.13	0.57	3	112	10	23	29	17	146	3.13	0.52	0.77	1.81	28.6	64	167	75	2.7				1	3	3	3	3	1	1	4	2	0	2b	12.5087719	1	12.5087719	1	121.0371	1	1	3			2	22	1	2
114	1	8.74	7.63	0.75	3	267	19	24	74	10	149	5.06	1.37	1.37	3.33	35.6	64	162	59	8				1	2	3	3	3	3	2	1	1	0	1a	10.1733333	1	10.1733333	1	195.6702	0	1	3			2	35	1	2
75	1	7.03	4.87	1.44	0.57	456	16	15	84	19	122	4.27	2.55	1.05	2.55	39.1	72	175	70	4	2	4	1	1	3	3	3	3	3	1	4	1	0	2a	3.381944444	1	2.526315789	1	165.1209	1	1	3	0.46547619	1.1875	1	69	1	2
84	1	8.43	5.89	1.68	0	239	10	10	70	12	123	3.95	1.2	0.91	2.9	40.6	69	170	78	8				1	2	1	3	3	3	1	4	2	0	2b	3.505952381	1	3.505952381	1	152.7465	1	0	3			1	64	1	2
86	1	4.16	3.03	0.77	3	146	31	26	103	49	146	4.46	1.06	1.98	2.53	44.8	69	154	51	4				1	1	1	3	3	3	2	4	2	0	2b	3.935064935	1	3.935064935	1	172.4682	1	0	3			1	18.7	1	2
