# Supplementary material for: Peking prognostic score is a useful prognostic factor in patients with gastric cancer liver metastases receiving hepatectomy
Source: Front Nutr. 2022 Sep 30;9:976364. doi: 10.3389/fnut.2022.976364 (PMC9562039; doi:10.3389/fnut.2022.976364)
Supplement: Supplementary file 3 [file Data_Sheet_2.csv]

number	Gender (1 male, 2 female)	WBC	Neutrophils	Lymphocyte	monocyte	platelet	ALT	AST	ALP	GGT	LDH	total cholesterol	triglyceride	High density lipoprotein	Low density lipoprotein	ALB	Age	height（cm）	weight（kg）	Maximum diameter （cm）	Bormann classification (1 = raised type; 2 = localized ulcer type; 3 = infiltrative ulcer type; 4 = diffuse infiltrative type; 5 = unreported; the following are for early gastric cancer: 6 = raised type; 7 = superficial raised type; 8 = superficial flat type; 9 = superficial depressed type; 10 = depressed type; 11 = mixed type)	Lauren classification (1 = intestinal type; 2 = diffuse type; 3 = mixed type; 4 = unreported)	Signet ring cells: 1. None; 2. A small amount; 3 parts; 4 main; (5) all	Pathological types (1 adenocarcinoma, 2 mucinous adenocarcinoma, 3 signet ring cell carcinoma)	Degree of differentiation: 1. Low differentiation, 2. Medium low differentiation, 3. Medium differentiation, 4. Medium high differentiation, 5. High differentiation, 6. Undifferentiated	Nerve invasion (1 yes 2 No 3 not reported)	Venous infiltration (1 yes 2 No 3 not reported)	Lymphatic invasion (1 yes 2 No 3 not reported)	Vascular tumor thrombus (1 yes 2 No 3 not reported)	Adjuvant chemotherapy (1 yes 2 no)	pT（0=Tis，1=T1a，2=T1b；3=T2；4=T3；5=T4a；6=T4b）	pN（1=N0；2=N1;3=N2;4=N3a;5=N3b；6=Nx）	M（0、1）	stage	NLR	NLR1	LMR	LMR1	TC	TC1	ALB	PPS	AAPR	GGT/ALT	status	Time	Sarcopenia	Group
1	1	7.73	3.87	2.36	0.42	255	10	15	55	25	129	4.04	0.81	1.89	2.09	39.9	56	166	58	7	2	2	1	1	1	1	3	3	1	1		5	1	0	2b	1.639830508	0	5.619047619	0	156.2268	1	1	2.5	1	61	0	0	0
2	1	3.69	1.96	1.24	0.4	241	10	18	43	14	147	3.5	0.7	0.92	2.52	40.1	66	180	66	3.2	9	1	1	1	3	2	3	3	2	1		2	2	0	1b	1.580645161	0	3.1	1	135.345	1	0	1.4	1	52	0	0	0
3	1	6.67	3.99	1.78	0	221	16	18	67	21	198	4.49	1.02	1.12	3.22	42.2	62	167	90	4.5				1	2	1	3	3	1	2		4	3	0	3a	2.241573034	0	2.241573034	0	173.6283	1	0		1	62.5	0	0	0
4	1	4.65	3.07	1.18	0.32	249	16	18	60	14	159	4.41	1.12	1.22	2.83	42.5	61	166	70	8	3	3	1	1	1	1	3	3	3	2		5	4	0	3b	2.601694915	0	3.6875	1	170.5347	1	0	0.875	1	42	0	0	0
6	2	6.85	4.4	1.8	0.5	351	6	9	45	7	133	4.1	0.62	1.23	2.57	40.4	40	154	45	5.5	2	2	1	1	1	3	3	3	3	1		5	5	0	3c	2.444444444	0	3.6	1	158.547	1	0	1.166666667	1	40	0	0	0
7	1	4.12	1.84	1.74	0	172	13	18	44	14	125	4.16	1.28	1.02	2.75	40.6	80	165	75	3.5				1	2	1	3	3	1	1		4	4	0	3b	1.057471264	0	1.057471264	0	160.8672	1	0		2	39	0	0	0
8	1	4.36	2.59	1.39	0.27	311	16	17	61	8	112	3.7	0.58	1.29	2.52	36.8	70	173	61	3	2	3	1	1	1	1	3	1	1	2		4	4	0	3b	1.863309353	0	5.148148148	0	143.079	1	1	0.5	1	36	0	0	0
10	1	6.23	3.8	1.73	0.41	210	23	23	69	12	157	3.24	0.89	0.92	2.24	43.2	64	170	79	8.5	3	3	1	1	1	3	3	3	1	1		4	5	0	3c	2.196531792	0	4.219512195	1	125.2908	1	0	0.52173913	1	34	0	0	0
11	1	5.73	3.65	1.42	1	192	8	18	54	20	228	3.77	1.62	1.04	2.21	44.2	80	178	90	5.5				1	2	3	3	3	3	1		4	4	0	3b	2.570422535	0	2.570422535	0	145.7859	1	0		1	33.9	0	0	0
13	1	7.4	4.57	2.12	0	240	7	9	62	19	128	4.54	1.11	0.8	3.27	43.4	55	178	90	1.3				1	2	3	3	3	3	2		4	3	0	3a	2.155660377	0	2.155660377	0	175.5618	1	0		2	47	0	0	0
14	1	7.4	4.57	2.12	0	240	7	9	62	19	128	4.54	1.11	0.8	3.27	43.4	55	178	90	1.3				1	2	3	3	3	3	2		4	3	0	3a	2.155660377	0	2.155660377	0	175.5618	1	0		2	28.7	0	0	0
15	2	6.19	3.47	2.22	0.36	231	8	3	49	12	144	4.09	0.7	1.36	2.57	39.7	58	153	69	7	3	3	1	1	1	1	3	3	1	2		5	4	0	3b	1.563063063	0	6.166666667	0	158.1603	1	1	1.5	2	26	0	0	0
17	1	4.26	1.77	2	0	173	38	28	45	26	111	4.16	0.98	0.96	2.8	36.7	61	173	62	3				1	2	1	3	3	1	1		5	2	0	3a	0.885	0	0.885	0	160.8672	1	1		1	64	0	0	0
18	1	4.26	1.77	2	0	173	38	28	45	26	111	4.16	0.98	0.96	2.8	36.7	61	173	62	3				1	2	1	3	3	1	1		5	2	0	3a	0.885	0	0.885	0	160.8672	1	1		2	15	0	0	0
19	1	5.53	3.04	1.66	0	254	12	16	65	9	138	3.27	1.08	0.86	2.21	37.3	66	174	60	9				1	2	3	3	3	3	1		4	5	0	3c	1.8313253	0	1.8313253	0	126.4509	1	1		2	21	0	0	0
20	1	5.53	3.04	1.66	0	254	12	16	65	9	138	3.27	1.08	0.86	2.21	37.3	66	174	60	9				1	2	3	3	3	3	1		4	5	0	3c	1.8313253	0	1.8313253	0	126.4509	1	1		1	22	0	0	0
21	1	5.53	3.04	1.66	0	254	12	16	65	9	138	3.27	1.08	0.86	2.21	37.3	66	174	60	9				1	2	3	3	3	3	1		4	5	0	3c	1.8313253	0	1.8313253	0	126.4509	1	1		1	27	0	0	0
22	1	4.32	2.09	1.65	0.42	262	11	18	60	9	189	4.83	0.68	2.45	2.32	39.8	59	171	71	7	4	2	4	1	1	1	3	3	1	1		5	5	0	3c	1.266666667	0	3.928571429	1	186.7761	0	1	0.818181818	1	28	0	0	0
23	1	4.64	1.75	2.22	0.55	198	17	21	56	15	157	3.37	0.54	1.48	1.81	40.8	65	170	70	4	3	1	1	1	3	1	3	3	1	2		4	3	0	3a	0.788288288	0	4.036363636	1	130.3179	1	0	0.882352941	2	22	0	0	0
24	2	3.93	2.36	1.14	0.36	205	9	16	64	13	136	5.1	1.76	1.15	3.71	36.2	57													1					2b	2.070175439	0	3.166666667	1	197.217	0	1	1.444444444	1	55	0	0	0
26	1	5.03	3.09	1.4	1	339	14	18	70	14	132	3.5	0.81	1.37	2.04	42.9	75	169	64	5.3				1	2	1	3	3	1	1		5	5	0	3c	2.207142857	0	2.207142857	0	135.345	1	0		1	67	0	0	0
27	1	7.38	3.41	3.41	0	273	9	15	56	12	132	3.99	1.12	0.96	2.67	38.2	73	176	65	5.5				1	2	1	3	3	1	1		5	4	0	3b	1	0	1	0	154.2933	1	1		1	69	0	0	0
29	1	5.34	2.8	1.93	0	239	15	23	49	19	177	3.96	0.95	1.1	2.57	41.2	71	163	65	4.5				1	2	1	3	3	2	1		4	4	0	3b	1.450777202	0	1.450777202	0	153.1332	1	0		1	15	0	0	0
30	1	6.22	3.88	1.62	0.51	156	29	24	55	19	212	4.15	0.81	0.98	2.75	46	61	171	61					1	3					1					3c	2.395061728	0	3.176470588	1	160.4805	1	0	0.655172414	2	8	0	0	0
32	2	3.93	2.36	1.14	0.36	205	9	16	64	13	136	5.1	1.76	1.15	3.71	36.2	57													1					2b	2.070175439	0	3.166666667	1	197.217	0	1	1.444444444	1	21	0	0	0
34	1	5.03	3.09	1.4	1	339	14	18	70	14	132	3.5	0.81	1.37	2.04	42.9	75	169	64	5.3				1	2	1	3	3	1	1		5	5	0	3c	2.207142857	0	2.207142857	0	135.345	1	0		1	18.9	0	0	0
35	1	7.38	3.41	3.41	0	273	9	15	56	12	132	3.99	1.12	0.96	2.67	38.2	73	176	65	5.5				1	2	1	3	3	1	1		5	4	0	3b	1	0	1	0	154.2933	1	1		2	13	0	1	0
37	1	5.34	2.8	1.93	0	239	15	23	49	19	177	3.96	0.95	1.1	2.57	41.2	71	163	65	4.5				1	2	1	3	3	2	1		4	4	0	3b	1.450777202	0	1.450777202	0	153.1332	1	0		1	15	0	1	0
40	1	9.01	5.41	2.61	0.87	207	10	14	71	17	186	3.57	1.04	0.59	2.64	43.3	79	180	70	5.5	3	2	3	1+3	1	1	3	3	1	2		5	3	0	3a	2.072796935	0	3	1	138.0519	1	0	1.7	2	6	0	1	0
41	1	5.25	3.08	1.56	0.49	104	26	28	111	87	168	5.46	0.91	1.79	3.72	39.2	58	165	68	7.1	3	3	1	1	2	1	3	3	1	1		4	4	0	3b	1.974358974	0	3.183673469	1	211.1382	0	1	3.346153846	2	5	0	1	0
46	1	5.25	3.08	1.56	0.49	104	26	28	111	87	168	5.46	0.91	1.79	3.72	39.2	58	165	68	7.1	3	3	1	1	2	1	3	3	1	1		4	4	0	3b	1.974358974	0	3.183673469	1	211.1382	0	1	3.346153846	2	5	0	1	0
47	1	5.75	3.65	1.59	0.47	220	7	15	97	10	128	4.4	0.55	1.56	2.66	41.9	61	170	65	8	3	1	1	腺癌，伴粘液腺癌	2	1	3	3	1	2		5	5	0	3c	2.295597484	0	3.382978723	1	170.148	1	0	1.428571429	1	12	0	1	0
48	1	7.4	4.64	2.12	0.59	232	5	14	67	12	162	3.93	0.43	1.33	2.63	45.4	60	162	66	5	3	3	3	1	1	3	3	3	3	1		5	3	0	3a	2.188679245	0	3.593220339	1	151.9731	1	0	2.4	1	11.5	0	1	0
49	1	7.01	4.15	2.29	0	210	12	16	101	24	160	3.22	0.82	1.25	1.63	38.9	74	176	50	3.5				1	1	3	3	3	3	2		1	1	0	1a	1.812227074	0	1.812227074	0	124.5174	1	1		2	6	0	1	0
51	1	7.01	4.15	2.29	0	210	12	16	101	24	160	3.22	0.82	1.25	1.63	38.9	74	176	50	3.5				1	1	3	3	3	3	2		1	1	0	1a	1.812227074	0	1.812227074	0	124.5174	1	1		2	4	0	1	0
52	2	6.77	3.83	2.32	0.44	238	14	16	76	26	126	3.86	0.92	1.11	2.44	39.8	69	156	58	5.5	3	1	1	1	3	1	3	3	1	2		4	1	0	2a	1.650862069	0	5.272727273	0	149.2662	1	1	1.857142857	2	4	0	1	0
53	1	7.84	5.24	1.88	0.6	219	12	14	46	37	187	3.91	0.74	0.91	2.87	41.2	60	175	60	4.5	3	3	1	1	1	3	3	3	1	2		5	5	0	3c	2.787234043	0	3.133333333	1	151.1997	1	0	3.083333333	2	3.6	0	1	0
54	1	4.34	2.4	1.57	1	195	38	45	74	22	253	3.85	1.24	0.9	2.53	30.3	73	171	75	4				1	2	3	3	3	3	2		4	4	0	3b	1.52866242	0	1.52866242	0	148.8795	1	1		2	2.7	0	1	0
56	1	8.34	5.44	2.02	0.68	105	41	23	65	19	170	4.44	1.46	0.96	2.9	40.7	62	171	73	3	2	1	1	1	2	1	3	3	1	1		4	4	0	3b	2.693069307	0	2.970588235	1	171.6948	1	0	0.463414634	2	1	0	1	0
83	1	7.23	3.58	2.27	0	217	25	16	66	18	172	4.16	1.76	0.83	2.95	38.3	64	170	70	3.5				1	2	2	3	3	2	2	68	3	1	0	1b	1.577092511	0	1.577092511	0	160.8672	1	1		1	68	1	1	0
84	1	7.23	3.58	2.27	0	217	25	16	66	18	172	4.16	1.76	0.83	2.95	38.3	64	170	70	3.5				1	2	2	3	3	2	2	68	3	1	0	1b	1.57709251	0	1.57709251	0	160.8672	1	1		1	33	1	1	0
90	1	5.01	2.58	1.71	0.63	185	9	17	52	16	116	4.35	1.01	1.14	3.35	35.9	69	172	77	4	3	3	1	1	2	3	3	3	3	2	35	4	1	0	2a	1.50877193	0	2.714285714	1	168.2145	1	1	1.777777778	2	6	1	1	0
91	2	5.36	2.42	2.21	0.61	200	24	29	64	14	126	3.69	0.54	1.49	2.05	35.8	43	153	48	0.2		2	3	1	1	3	3	3	3	2	31				3b	1.095022624	0	3.62295082	1	142.6923	1	1	0.583333333	2	8.7	1	1	0
98	1	7.95	4.84	2.12	0	246	8	13	55	20	151	3.76	0.78	1.25	2.31	37.5	57	180	75	6.5				1	3	1	3	3	1	2		4	3	0	3a	2.28301887	0	2.28301887	0	145.3992	1	1		2	9.5	1	1	0
99	1	6.35	4.08	1.66	0.54	333	12	13	76	20	178	4.18	1.14	1.17	2.73	37.6	77	164	62	4.5	3	3	1	1	1	1	3	3	1	2	24	4	4	0	3b	2.457831325	0	3.074074074	1	161.6406	1	1	1.666666667	2	8	1	1	0
102	1	5.58	3.36	1.49	1	120	17	17	67	13	155	3.39	0.79	0.97	2.17	39.4	71	173	75	14				1	3	1	3	3	1	1	21	5	4	0	3b	2.255033557	0	2.255033557	0	131.0913	1	1		1	33	1	1	0
104	1	4.43	2.19	1.5	1	281	16	18	61	20	171	4.6	1.25	1.03	3.49	39.7	76	175	75	9				1	2	1	3	3	1	2	19.7	4	4	0	3b	1.46	0	1.46	0	177.882	1	1		2	4	1	1	0
106	1	4.8	2.89	1.13	2	242	10	14	45	18	122	3.44	0.94	1.05	2.37	35.7	82	160	59	7.8				1	3	1	1	3	1	2	27.2	5	5	0	3c	2.55752212	0	2.55752212	0	133.0248	1	1		2	6	1	1	0
107	1	4.8	2.89	1.13	0.51	242	10	14	45	18	122	3.44	0.94	1.05	2.37	35.7	82	160	59	7.8	3	2	3	1	1	1	1	3	1	2	26	5	5	0	3c	2.557522124	0	2.215686275	1	133.0248	1	1	1.8	2	5	1	1	0
111	1	4.8	2.89	1.13	2	242	10	14	45	18	122	3.44	0.94	1.05	2.37	35.7	82	160	59	7.8				1	3	1	1	3	1	2	27.2	5	5	0	3c	2.557522124	0	2.557522124	0	133.0248	1	1		2	1.5	1	1	0
5	1	8.28	5.72	1.92	0	419	11	15	49	18	230	4.88	1.45	0.85	3.7	40.5	71	165	59	7				1	2	3	3	3	1	2		4	1	0	2a	2.979166667	1	2.979166667	1	188.7096	0	0		1	67	0	1	0
9	1	9.46	6.46	2.18	0	404	23	17	82	41	113	6.55	2.43	1.06	4.94	49.9	48	172	91	7.2				1	2	1	3	3	1	2		4	1	0	2a	2.963302752	1	2.963302752	1	253.2885	0	0		1	65	0	1	0
12	1	8.06	5.67	1.86	0.44	264	22	19	53	33	169	6.87	0.96	2.13	4.74	48.5	73	164	58	未报	2	1	1	1	3	3	3	3	3	2		4	3	0	3a	3.048387097	1	4.227272727	1	265.6629	0	0	1.5	2	31	0	1	0
16	1	9.63	6.5	2.11	0.86	131	8	18	94	13	134	4.8	1.21	1.42	3	41.2	70	164	54	6.2	3	1	1	1	3	1	3	3	2	2		4	1	0	2a	3.08056872	1	2.453488372	1	185.616	0	0	1.625	1	25	0	1	0
25	2	5.93	4.78	1	0.11	358	10	18	103	9	211	4.41	1.14	1.57	2.38	44.1	42	160	44			4				3	3	3	3	2					3a	4.78	1	9.090909091	0	170.5347	1	0	0.9	1	63	0	1	0
28	1	10.26	8.89	0.93	2	257	12	14	84	13	159	5.9	1.52	1.61	3.67	44.7	56	167	61	7.5				1	3	1	3	3	1	1		4	5	0	3c	9.559139785	1	9.559139785	1	228.153	0	0		2	15.9	0	1	0
33	2	5.93	4.78	1	0.11	358	10	18	103	9	211	4.41	1.14	1.57	2.38	44.1	42	160	44			4				3	3	3	3	2					3a	4.78	1	9.090909091	0	170.5347	1	0	0.9	2	20	0	1	0
36	1	10.26	8.89	0.93	2	257	12	14	84	13	159	5.9	1.52	1.61	3.67	44.7	56	167	61	7.5				1	3	1	3	3	1	1		4	5	0	3c	9.559139785	1	9.559139785	1	228.153	0	0		1	15.9	0	1	0
38	1	8.91	6.68	1.71	0	231	15	21	63	31	169	5.96	0.74	2.1	3.54	45.6	64	166	43	3.8				1	2	1	3	3	1	2		4	3	0	3a	3.906432749	1	3.906432749	1	230.4732	0	0		2	9	0	1	0
43	1	8.91	6.68	1.71	0	231	15	21	63	31	169	5.96	0.74	2.1	3.54	45.6	64	166	43	3.8				1	2	1	3	3	1	2		4	3	0	3a	3.906432749	1	3.906432749	1	230.4732	0	0		1	9	0	1	0
44	1	9.68	6.69	2.24	0.49	269	20	18	67	35	134	4.29	1.06	0.84	2.84	40.4	63	178	70	7	4	2	1	1	2	1	3	3	2	1		4	5	0	3c	2.986607143	1	4.571428571	0	165.8943	1	0	1.75	2	11	0	1	0
55	1	6.59	4.24	1.37	1	245	18	16	93	13	205	6.57	0.94	1.32	4.78	46.8	59	169	53	7				1	3	1	3	3	1	2		4	5	0	3c	3.094890511	1	3.094890511	1	254.0619	0	0		2	1.7	0	1	0
57	1	4.95	3.73	0.63	0.55	158	10	14	57	10	101	2.32	0.92	1.26	0.88	38.8	55	174	60	7.5	9+7	2	3	1+3	1	1	3	3	1	2	64	2	2	0	1b	5.920634921	1	1.145454545	1	89.7144	1	1	1	1	61	1	1	0
58	1	5.57	4.12	0.77	0.47	229	8	9	78	11	133	2.62	0.66	0.95	1.53	35.9	69	164	63	6	2	1	1	1	2	1	3	3	1	1	63	5	3	0	3a	5.350649351	1	1.638297872	1	101.3154	1	1	1.375	1	41	1	1	0
59	1	6.28	4.18	1.4	1	220	23	22	87	49	132	3.68	0.76	1.05	2.47	38.8	64	170	70	6.5				1	3	3	3	3	3	2	62.7	4	4	0	3b	2.98571429	1	2.98571429	1	142.3056	1	1		2	10.5	1	1	0
60	1	6.28	4.18	1.4	1	220	23	22	87	49	132	3.68	0.76	1.05	2.47	38.8	64	170	70	6.5				1	3	3	3	3	3	2	62.7	4	4	0	3b	2.98571429	1	2.98571429	1	142.3056	1	1		1	57	1	1	0
61	1	7.85	5.75	1.36	0.72	298	11	13	63	8	173	3.27	0.67	1.46	1.83	31.4	66	157	49	5	3	3	1	1	1	1	3	3	1	2	62	5	4	0	3b	4.227941176	1	1.888888889	1	126.4509	1	1	0.727272727	2	42	1	1	0
62	1	9.25	6.94	1.03	0.84	286	15	16	43	10	110	3.65	0.59	1.45	2.06	38	51	183	64	6	6	1	1	1	4	2	3	3	1	2	61	2	1	0	1a	6.737864078	1	1.226190476	1	141.1455	1	1	0.666666667	1	34	1	1	0
63	1	6.28	4.18	1.4	0.54	220	23	22	87	49	132	3.68	0.76	1.05	2.47	38.8	64	170	70	6.5	11	3	4	1	1	3	3	3	3	2	61	4	4	0	3b	2.985714286	1	2.592592593	1	142.3056	1	1	2.130434783	2	13	1	1	0
64	1	11.61	8.99	1.8	0.79	312	8	11	63	17	113	4.09	1.02	1.13	2.64	31.9	65	162	65	10	6	1	1	1	3	1	3	3	2	1	59	4	1	0	2a	4.994444444	1	2.278481013	1	158.1603	1	1	2.125	2	18	1	1	0
65	1	8.45	6.7	0.61	1.07	158	14	32	54	11	169	3.38	0.79	0.93	2.5	34.6	69	173	65	3.5	3	3	1	1	1	1	3	3	1	2	58	6	2	0	3b	10.98360656	1	0.570093458	1	130.7046	1	1	0.785714286	2	8.7	1	1	0
66	1	9.75	8.64	0.49	0.6	131	33	30	48	19	178	3.89	1.17	0.83	2.47	37.6	71	186	100	4	3	4	5	3		3	3	3	3	2	57	3	1	0	1b	17.63265306	1	0.816666667	1	150.4263	1	1	0.575757576	1	73	1	1	0
67	1	10.08	8.4	1.08	2	171	22	31	45	16	180	3.42	0.95	1.48	1.71	36.4	60	170	75	5				1	2	3	3	3	3	1	52.4	3	3	0	2b	7.777777778	1	7.777777778	1	132.2514	1	1		2	5.5	1	1	0
68	1	8.27	7.13	0.57	3	112	10	23	29	17	146	3.13	0.52	0.77	1.81	28.6	64	167	75	2.7				1	3	3	3	3	1	1	44	4	2	0	2b	12.5087719	1	12.5087719	1	121.0371	1	1		1	62	1	1	0
69	1	8.27	7.13	0.57	3	112	10	23	29	17	146	3.13	0.52	0.77	1.81	28.6	64	167	75	2.7				1	3	3	3	3	1	1	44	4	2	0	2b	12.5087719	1	12.5087719	1	121.0371	1	1		2	11.5	1	2	0
70	1	6.22	4.44	1.14	2	343	12	14	96	37	131	4.29	0.88	1.19	2.98	38.6	77	172	80	4.8				1	3	1	3	3	3	2		5	4	0	3b	3.894736842	1	3.894736842	1	165.8943	1	1		2	5	1	2	0
71	1	7.99	5.66	1.53	1	242	14	15	72	33	143	4.61	1.6	0.76	3.46	36.7	60	172	67	7				1	3	3	3	3	2	1	37	4	2	0	2b	3.69934641	1	3.69934641	1	178.2687	1	1		2	7	1	2	0
72	1	11.01	8.22	2.15	0.53	237	19	14	79	38	121	4.15	1.55	0.83	2.83	39	57	168	60	2	3	2	3	1	1	1	3	3	3	2	37	6	2	0	3b	3.823255814	1	4.056603774	1	160.4805	1	1	2	2	3	1	2	0
73	1	4.39	2.99	0.76	0.47	92	18	20	87	34	147	3.28	0.93	1.03	2.03	39.8	56	179	90	6.5	2	2	3	1	1	1	3	3	1	1	31	5	2	0	3a	3.934210526	1	1.617021277	1	126.8376	1	1	1.888888889	2	10	1	2	0
74	1	7.8	6.48	0.89	0.39	105	19	24	45	18	157	3.24	1.65	0.64	1.98	34.3	72	168	66	6	2	1	1	1	3	3	3	3	1	2	17	4	2	0	2b	7.280898876	1	2.282051282	1	125.2908	1	1	0.947368421	2	24	1	2	0
75	1	6.22	4.44	1.14	2	343	12	14	96	37	131	4.29	0.88	1.19	2.98	38.6	77	172	80	4.8				1	3	1	3	3	3	2		5	4	0	3b	3.894736842	1	3.894736842	1	165.8943	1	1		2	11	1	2	0
76	1	6.22	4.44	1.14	2	343	12	14	96	37	131	4.29	0.88	1.19	2.98	38.6	77	172	80	4.8				1	3	1	3	3	3	2		5	4	0	3b	3.894736842	1	3.894736842	1	165.8943	1	1		2	3	1	2	0
77	1	6.22	4.44	1.14	2	343	12	14	96	37	131	4.29	0.88	1.19	2.98	38.6	77	172	80	4.8				1	3	1	3	3	3	2		5	4	0	3b	3.894736842	1	3.894736842	1	165.8943	1	1		2	4	1	2	0
78	1	6.22	4.44	1.14	2	343	12	14	96	37	131	4.29	0.88	1.19	2.98	38.6	77	172	80	4.8				1	3	1	3	3	3	2		5	4	0	3b	3.894736842	1	3.894736842	1	165.8943	1	1		2	26	1	2	0
79	1	6.22	4.44	1.14	2	343	12	14	96	37	131	4.29	0.88	1.19	2.98	38.6	77	172	80	4.8				1	3	1	3	3	3	2		5	4	0	3b	3.89473684	1	3.89473684	1	165.8943	1	1		2	6	1	2	0
80	1	4.96	2.72	0.03	0.38	164	16	20	66	9	205	2.31	0.53	1.21	1	35.8	62	173	60	9	4	1	2	1	2	1	3	3	1	2		5	5	0	3c	95.2	1	0.07518797	1	89.3277	1	1	0.5625	2	7	1	2	0
81	1	6.22	4.44	1.14	2	343	12	14	96	37	131	4.29	0.88	1.19	2.98	38.6	77	172	80	4.8				1	3	1	3	3	3	2		5	4	0	3b	3.89473684	1	3.89473684	1	165.8943	1	1		2	8	1	2	0
82	1	6.22	4.44	1.14	2	343	12	14	96	37	131	4.29	0.88	1.19	2.98	38.6	77	172	80	4.8				1	3	1	3	3	3	2		5	4	0	3b	3.894736842	1	3.894736842	1	165.8943	1	1		1	63	1	2	0
85	1	7.08	4.95	1.56	1	295	17	17	74	19	150	4.53	1.81	1.31	2.77	43.1	60	160	75	4.5				1	2	2	3	3	2	2	66	1	1	0	1a	3.173076923	1	3.173076923	1	175.1751	1	0		2	2.8	1	2	0
86	2	4.3	3.19	0.83	0.23	298	9	19	64	8	161	3.85	0.73	1.29	2.49	41.4	68	158	52	10	6	4	1	1	2	1	3	3	1	2	62	5	5	0	3c	3.843373494	1	3.608695652	1	148.8795	1	0	0.888888889	1	32	1	2	0
87	1	8.36	5.55	1.76	0.73	562	16	11	71	31	157	4.46	1.95	0.87	3.32	45.3	66	170	85	9.5	3	1	1	1	3	1	3	3	3	1	61	4	3	0	3a	3.153409091	1	2.410958904	1	172.4682	1	0	1.9375	2	33	1	2	0
88	2	7.21	5.26	1	0.8	349	37	23	57	30	157	286	0.74	0.98	1.81	32.7	61	155	58	8	2	3	1	1	2	1	3	3	1	2	58	4	3	0	3a	5.26	1	1.25	1	11059.62	0	1	0.810810811	2	10	1	2	0
89	1	7.76	5.61	1.46	1	356	9	13	87	14	174	5.36	0.94	1.21	3.83	38.8	77	154	55	6				1	3	1	3	3	1	1		5	5	0	3c	3.84246575	1	3.84246575	1	207.2712	0	1		2	17	1	2	0
92	1	7.76	5.61	1.46	1	356	9	13	87	14	174	5.36	0.94	1.21	3.83	38.8	77	154	55	6				1	3	1	3	3	1	1		5	5	0	3c	3.842465753	1	3.842465753	1	207.2712	0	1		2	9	1	2	0
93	1	10.78	7.49	2.13	0	397	35	41	42	35	376	5.74	1.85	1.15	4.3	37.2	63	175	70	4.5				1	2	1	3	3	1	2		4	3	0	3a	3.516431925	1	3.516431925	1	221.9658	0	1		2	5.5	1	2	0
94	1	4.16	3.03	0.77	3	146	31	26	103	49	146	4.46	1.06	1.98	2.53	44.8	69	154	51	4				1	1	1	3	3	3	2	28.7	4	2	0	2b	3.935064935	1	3.935064935	1	172.4682	1	0		1	50	1	2	0
95	1	7.76	5.61	1.46	1	356	9	13	87	14	174	5.36	0.94	1.21	3.83	38.8	77	154	55	6				1	3	1	3	3	1	1		5	5	0	3c	3.84246575	1	3.84246575	1	207.2712	0	1		2	14	1	2	0
96	1	9.5	6.64	2.14	0.67	408	32	15	105	45	125	2.95	0.78	1.06	1.81	40.7	65	169	64	3.5	3	1	1	1	1	1	3	3	3	2		5	3	0	3a	3.102803738	1	3.194029851	1	114.0765	1	0	1.40625	2	7.5	1	2	0
100	1	10.78	7.49	2.13	0	397	35	41	42	35	376	5.74	1.85	1.15	4.3	37.2	63	175	70	4.5				1	2	1	3	3	1	2		4	3	0	3a	3.51643193	1	3.51643193	1	221.9658	0	1		2	4	1	2	0
101	1	4.16	3.03	0.77	3	146	12	15	69	18	118	4.41	0.89	1	3.2	41.3	54	172	70	6.5				1	2	3	3	3	3	1	22	4	2	0	2b	3.935064935	1	3.935064935	1	170.5347	1	0		1	44.5	1	2	0
103	1	7.82	5.65	1.72	0.4	205	38	20	96	24	159	3.93	1.95	1.04	2.49	46.1	57	177	95	8	2	1	1	1	2	1	3	3	1	1		4	4	0	3b	3.284883721	1	4.3	1	151.9731	1	0	0.631578947	2	11	1	2	0
105	2	6.15	4.28	1.2	0.5	315	4	12	58	5	143	4.81	0.96	1.43	3.24	28.7	74	160	47	8	1	1	1	1	3	3	3	3	3	2	19	4	1	0	2a	3.566666667	1	2.4	1	186.0027	0	1	1.25	2	9	1	2	0
108	1	7.76	5.61	1.46	1	356	9	13	87	14	174	5.36	0.94	1.21	3.83	38.8	77	154	55	6				1	3	1	3	3	1	1		5	5	0	3c	3.84246575	1	3.84246575	1	207.2712	0	1		2	4.3	1	2	0
109	1	7.76	5.61	1.46	1	356	9	13	87	14	174	5.36	0.94	1.21	3.83	38.8	77	154	55	6				1	3	1	3	3	1	1		5	5	0	3c	3.842465753	1	3.842465753	1	207.2712	0	1		2	3	1	2	0
110	1	8.22	6.08	1.43	0.59	148	40	34	62	59	202	3.32	0.75	1.05	2	46.5	70	175	78	4.5	4	2	3	1	1	1	3	3	1	1		6	4	0	3c	4.251748252	1	2.423728814	1	128.3844	1	0	1.475	2	2	1	2	0
112	1	6.43	4.76	1.22	1	272	9	10	84	13	208	4.03	0.71	1.14	2.83	41.8	55	170	65	8				1	3	1	3	3	1	1		5	5	0	3c	3.901639344	1	3.901639344	1	155.8401	1	0		2	1.2	1	2	0
113	1	6.43	4.76	1.22	1	272	9	10	84	13	208	4.03	0.71	1.14	2.83	41.8	55	170	65	8				1	3	1	3	3	1	1		5	5	0	3c	3.901639344	1	3.901639344	1	155.8401	1	0		2	0.5	1	2	0
114	1	10.78	7.49	2.13	0	397	35	41	42	35	376	5.74	1.85	1.15	4.3	37.2	63	175	70	4.5				1	2	1	3	3	1	2		4	3	0	3a	3.51643193	1	3.51643193	1	221.9658	0	1		2	0.8	1	2	0
101	1	4.16	3.03	0.77	3	146	12	15	69	18	118	4.41	0.89	1	3.2	41.3	54	172	70	6.5				1	2	3	3	3	3	1	22	4	2	0	2b	3.935064935	1	3.935064935	1	170.5347	1	0		1	44.5	1	2	1
